# Supplementary material for: Maternal CXCR4 deletion results in placental defects and pregnancy loss mediated by immune dysregulation
Source: JCI Insight. 2023 Nov 8;8(21):e172216. doi: 10.1172/jci.insight.172216 (PMC10721256; doi:10.1172/jci.insight.172216)
Supplement: Supporting data values [file jciinsight-8-172216-s284.xlsx]

## Sheet: Figure 1B
RT-PCR analysis for CXCR4 reletive mRNA expression in blood
mice NO	TARGET GENE	GAPDH	△Ct	average △Ct WT	△△Ct	2^(-△△CT)
WT 93	22.7188	21.3473	1.37148	1.55007	-0.178596
	22.5466	21.2772	1.2694		-0.280678
AVERAGE	22.6327	21.3122	1.32044		-0.229637	1.17254
WT 355	25.2015	22.8615	2.33993		0.78986
	24.9811	22.9094	2.0717		0.521628
AVERAGE	25.0913	22.8854	2.20582		0.655744	0.634748
WT 352	25.1453	22.7483	2.39701		0.84694
	25.0987	23.0412	2.05743		0.507352
AVERAGE	25.122	22.8948	2.22722		0.677146	0.625401
WT 924	23.2469	21.8928	1.35403		-0.196047
	23.3063	21.6547	1.65168		0.101604
AVERAGE	23.2766	21.7737	1.50285		-0.0472215	1.03327
WT 913	23.0178	22.1152	0.902607		-0.647467
	22.9036	22.1665	0.737031		-0.813043
AVERAGE	22.9607	22.1409	0.819819		-0.730255	1.65893
WT 624	23.8371	22.6464	1.19066		-0.35941
	23.7818	22.5239	1.25793		-0.292142
AVERAGE	23.8094	22.5851	1.2243		-0.325776	1.25334
KO 90	24.5644	20.2651	4.29932		2.74925
	24.1119	20.2735	3.8384		2.28833
AVERAGE	24.3382	20.2693	4.06886		2.51879	0.17449
KO 114	24.3642	20.0852	4.27902		2.72894
	24.279	19.862	4.41702		2.86695
AVERAGE	24.3216	19.9736	4.34802		2.79794	0.143792
KO 116	23.8664	20.1141	3.75237		2.2023
	23.7353	20.1301	3.6052		2.05513
AVERAGE	23.8009	20.1221	3.67879		2.12871	0.228662
KO 117	24.103	20.888	3.21498		1.66491
	23.9428	20.8194	3.12344		1.57337
AVERAGE	24.0229	20.8537	3.16921		1.61914	0.32553
KO 112	27.4048	21.1794	6.22539		4.67531
	27.4467	21.1004	6.34636		4.79628
AVERAGE	27.4258	21.1399	6.28587		4.7358	0.0375303
RT-PCR analysis for CXCR4 reletive mRNA expression in decidua
mice NO	TARGET GENE	GAPDH	△Ct	average △Ct WT	△△Ct	2^(-△△CT)
WT 361	23.8625	14.1351	9.72736	9.77091	-0.0435433
	23.7429	14.1706	9.5723		-0.198602
AVERAGE	23.8027	14.1529	9.64983		-0.121073	1.08754
WT 362	23.9757	14.6904	9.2853		-0.485605
	23.4062	14.4787	8.92748		-0.843431
AVERAGE	23.6909	14.5845	9.10639		-0.664518	1.58504
WT 364	23.5629	15.2548	8.30807		-1.46284
	23.7984	15.4313	8.36705		-1.40386
AVERAGE	23.6806	15.3431	8.33756		-1.43335	2.70073
WT 402	23.9923	14.7359	9.2564		-0.51451
	23.7365	14.7063	9.03025		-0.740653
AVERAGE	23.8644	14.7211	9.14333		-0.627581	1.54497
WT 415	24.8221	15.6652	9.15696		-0.613949
	25.04	15.1987	9.84132		0.0704156
AVERAGE	24.9311	15.4319	9.49914		-0.271767	1.20729
WT 416	24.7795	15.6652	9.11433		-0.656574
	24.6309	15.1987	9.43218		-0.338724
AVERAGE	24.7052	15.4319	9.27326		-0.497649	1.41191
WT 429	23.6468	15.0456	8.60121		-1.16969
	24.0074	15.0344	8.97307		-0.797838
AVERAGE	23.8271	15.04	8.78714		-0.983766	1.97762
WT 439	23.8435	15.0014	8.84211		-0.928796
	24.0269	14.8429	9.184		-0.586904
AVERAGE	23.9352	14.9222	9.01306		-0.75785	1.69097
WT 443	23.5601	15.2954	8.26475		-1.50616
	23.8025	15.2057	8.59682		-1.17409
AVERAGE	23.6813	15.2505	8.43079		-1.34012	2.53172
WT 444	23.4046	15.0078	8.39681		-1.3741
	23.1408	14.9369	8.20385		-1.56706
AVERAGE	23.2727	14.9724	8.30033		-1.47058	2.77133
WT 449	24.1011	15.0178	9.08325		-0.68766
	24.1937	14.9538	9.23996		-0.53095
AVERAGE	24.1474	14.9858	9.1616		-0.609305	1.52552
WT 453	24.0532	15.1987	8.85448		-0.916432
	23.9638	15.2632	8.70064		-1.07027
AVERAGE	24.0085	15.231	8.77756		-0.993349	1.9908
KO 401	27.7621	16.9454	10.8167		1.04576
	27.5795	16.4015	11.178		1.40712
AVERAGE	27.6708	16.6735	10.9973		1.22644	0.427371
KO 403	25.3065	15.5081	9.7984		0.0274966
	26.4111	14.6879	11.7232		1.95231
AVERAGE	25.8588	15.098	10.7608		0.989902	0.503512
KO 405	25.6635	15.3455	10.318		0.547066
	25.1266	14.5718	10.5548		0.783878
AVERAGE	25.395	14.9587	10.4364		0.665472	0.630483
KO 417	25.9444	14.1768	11.7676		1.99674
	25.6606	15.4556	10.205		0.434074
AVERAGE	25.8025	14.8162	10.9863		1.21541	0.430652
KO 418	26.4006	15.2285	11.172		1.40114
	27.9452	16.0241	11.9211		2.15016
AVERAGE	27.1729	15.6263	11.5466		1.77565	0.292062
KO 419	25.4533	13.5374	11.9159		2.14501
	25.9518	14.1094	11.8424		2.07149
AVERAGE	25.7025	13.8234	11.8792		2.10825	0.231927
KO 431	25.2263	14.7131	10.5132		0.742343
	25.9733	14.1285	11.8448		2.07391
AVERAGE	25.5998	14.4208	11.179		1.40813	0.376801
KO 440	26.0001	15.0072	10.9928		1.22192
	25.1128	14.7208	10.392		0.621096
AVERAGE	25.5564	14.864	10.6924		0.921509	0.527956
KO 442	26.9583	15.1938	11.7645		1.99358
	26.2172	15.9068	10.3105		0.539546
AVERAGE	26.5878	15.5503	11.0375		1.26656	0.415649
KO 445	26.908	15.0456	11.8624		2.0915
	25.7663	14.7254	11.0409		1.27001
AVERAGE	26.3371	14.8855	11.4517		1.68076	0.311919
KO 448	26.6639	15.0214	11.6425		1.87164
	25.77	15.5683	10.2017		0.430775
AVERAGE	26.2169	15.2948	10.9221		1.15121	0.450249
KO 450	27.8014	15.7179	12.0834		2.31254
	26.0979	15.3708	10.7271		0.956192
AVERAGE	26.9496	15.5444	11.4053		1.63436	0.322112

## Sheet: Figure 1C
Resorption rate (%) per pregnancy
	WT	KO
	0	14.3
	0	0
	12.5	30
	0	12.5
	0	25
	14.3	30
	0	50
	0	0
	12.5
	0
	10
Mean	4.48182	20.225
Std Dev	6.29314	16.9593
Std error	1.89745	5.99603

## Sheet: Figure 1D
% Dams with resorptions
	WT	KO
Number of dams with resorptions	3	6
Total dams	11	8
% dams with resorptions	0.272727	0.75

## Sheet: Figure 1E
Number of implantations per mouse
	WT	KO
	6	10
	9	8
	10	10
	10	7
	9	10
	7	7
	7	10
	8	5
	10	5
	8	9
	8	7
	10	9
	6	8
	6	11
	1	8
	6	8
		2
		10
Mean	7.5625	8
Std Dev	2.3372	1.77012
Std error	0.5843	0.417222

## Sheet: Figure 1G
Litter size of various groups
	WT	KO
	7	2
	9	6
	4	7
	8	7
	8	5
	8	8
	7	2
	10	2
	6	6
	9	3
	10	2
	8	6
	6	7
	7	6
	6	1
		4
Mean	7.53333	4.66667
Std Dev	1.64172	2.30579
Std error	0.42389	0.576447

## Sheet: Figure 1H
Data for Kaplan-Meier curve of time to delivery
Time	WT	KO
45	1
30	1
80	1
35	1
51	1
36	1
38	1
37	1
40	1
46	1
30	1
55	1
37	1
35	1
68	1
58	1
96	1
24	1
23	1
30	1
50	1
52	1
43	1
8	1
43	1
40	1
46	1
31	1
36	1
28		1
23		1
25		1
23		1
24		1
21		1
65		1
37		1
44		1
38		1
40		1
36		1
n	29	12

## Sheet: Figure 1I
Mean pup weight per litter
	WT	KO
	1.33333	1.35
	1.3	1.51667
	1.4125	1.51429
	1.3625	1.3
	1.375	1.45
	1.54286	1.35
	1.43	1.3
	1.42222	1.4
	1.44
	1.4375
	1.31667
	1.42857
	1.55
Mean	1.41163	1.39762
Std Dev	0.0763454	0.0879343
Std error	0.0211744	0.0310895

## Sheet: Figure 1J
Embryo/placenta ratio (%)
WT
Time point																				Mean	Std Dev	Std error
E13.5	2.7037	1.94118	2.26188	2.66797	3.41917	2.2249	2.22148	2.1401	2.43852	2.08357	2.41025									2.41025	0.407797	0.122955
E14.5	3.81303	4.38414	3.27534	3.80891	2.72624	2.62974	3.98335	3.85696	3.92247	3.94136	3.34683	3.72564	3.15267	4.25733	3.95344	3.50718	4.59758	3.21531	2.23647	3.59652	0.614428	0.14096
E15.5	3.98095	3.19407	5.23485	2.98875	6.12203	5.47771	4.46641	5.4892	6.05786	5.12821	4.79923	5.06018	5.41767	4.47517	4.75744	4.4017	3.1547	4.15727	4.23771	4.66322	0.912835	0.209419
E16.5	11.7133	9.23466	9.06617	10.0164																10.0076	1.21013	0.605063
E17.5	14.9697	7.91382	11.625	14.8844	14.0086	13.3627	14.627	12.2653	13.0847											12.9712	2.22278	0.740926
E18.5	18.3035	14.4976	20.4684	11.9423	17.9635	11.672														15.8079	3.64307	1.48728
KO
Time point																				Mean	Std Dev	Std error
E13.5	2.93548	2.4209	2.82548	2.8847																2.76664	0.234837	0.117419
E14.5	3.61795	4.29122	4.74899	3.57204																4.05755	0.566175	0.283087
E15.5	5.59923	5.22199	3.97982																	4.93368	0.847326	0.489204
E16.5	6.05232	8.39244	8.24604	9.2782	5.92044	7.06002	7.48819	6.47342	8.63759	5.50858	8.07759									7.37589	1.25608	0.378723
E17.5	10.8618	10.5911	10.6	10.4357	13.9311															11.2839	1.48769	0.665315
E18.5	8.70721	13.6572	11.8																	11.3881	2.50056	1.4437

## Sheet: Figure 2A
Total white blood cells (WBC), lymphocytes, granulocytes, and monocytes in peripheral blood for WT and KO pregnant (E9.5-12.5) and nonpregnant mice(*10^3 /mm3)
WT											Mean	Std Dev	Std error
WBC	10.2	5.9	11.8	3.8	7.7	8.4	9.4	6.9	12.7		8.53333	2.83461	0.944869									7.2	3.5	3.9	7	3.1	3.1	4.4	6			8.1	6.2	11.1	17.2	11.4	10.5	12.4		10.1	10.9
Lymphocytes	7.2	3.2	8.8	3	5.7	6.4	7.3	4.9	9		6.16667	2.18002	0.726674									4.9	2	2.1	4.6	1.8	2	3.2	3.2			5.3	4.4	7.2	12.3	8.2	6.3	7.5		6	8
Monocytes	0.9	0.8	0.9	0.3	0.7	0.5	0.6	0.5	0.9		0.677778	0.216667	0.0722222									0.7	0.4	0.4	0.7	0.4	0.3	0.3	0.6			0.6	0.4	0.8	1.1	0.8	0.9	1.2		0.9	0.7
Granulocytes	2.1	1.9	2.1	0.5	1.3	1.5	1.5	1.5	2.8		1.68889	0.641179	0.213726									1.6	1.1	1.4	1.7	0.9	0.8	0.9	2.2			2.2	1.4	3.1	3.8	2.4	3.3	3.7		3.2	2.2
KO											Mean	Std Dev	Std error
WBC	5.1	19.5	9.5	12.7	15.6	9.6	14.1	17.3	12	17	13.24	4.36455	1.38019
Lymphocytes	4.1	13.3	6.2	9.7	11.1	6.8	9.9	10.9	8.4	10	9.04	2.70481	0.855336
Monocytes	0.3	1.6	0.7	0.8	0.8	0.6	0.8	1.3	0.9	1.2	0.9	0.374166	0.118322
Granulocytes	0.7	4.6	2.6	2.2	3.7	2.2	3.4	5.1	2.7	5.8	3.3	1.54128	0.487397
WT Pregnant											Mean	Std Dev	Std error
WBC	7.2	3.5	3.9	7	3.1	3.1	4.4	6			4.775	1.71026	0.604669
Lymphocytes	4.9	2	2.1	4.6	1.8	2	3.2	3.2			2.975	1.22445	0.43291
Monocytes	0.7	0.4	0.4	0.7	0.4	0.3	0.3	0.6			0.475	0.166905	0.0590097
Granulocytes	1.6	1.1	1.4	1.7	0.9	0.8	0.9	2.2			1.325	0.489168	0.172947
KO Pregnant											Mean	Std Dev	Std error
WBC	8.1	6.2	11.1	17.2	11.4	10.5	12.4				10.9857	3.47056	1.31175
Lymphocytes	5.3	4.4	7.2	12.3	8.2	6.3	7.5				7.31429	2.55827	0.966936
Monocytes	0.6	0.4	0.8	1.1	0.8	0.9	1.2				0.828571	0.275162	0.104002
Granulocytes	2.2	1.4	3.1	3.8	2.4	3.3	3.7				2.84286	0.877225	0.33156

## Sheet: Figure 2B
Complete blood count of lymphocytes, monocytes, and granulocytes in WT and KO pregnant (E9.5-12.5) and nonpregnant mice(%)
WT											Mean	Std Dev	Std error
LYM %	71.7	54.3	74	80.6	74.8	75.8	77.5	71.7	71		72.3778	7.44711	2.48237
MONO %	7.8	13.3	8.1	5.6	7.3	5.6	5.7	6	6.5		7.32222	2.43812	0.812708
GRAN%	21.1	32.4	17.9	13.8	17.9	18.6	16.8	22.3	22.5		20.3667	5.30047	1.76682
KO											Mean	Std Dev	Std error
LYM %	81.3	68.5	65	76.5	71.4	71.2	70.4	63.2	70.2	59	69.67	6.38523	2.01919
MONO %	4.1	7.7	7	5.8	4.9	5.3	5.1	7.3	6.7	6.6	6.05	1.18157	0.373646
GRAN%	14.6	23.8	28	17.7	23.7	23.5	24.5	29.5	23.1	34.4	24.28	5.60868	1.77362
WT Pregnant											Mean	Std Dev	Std error
LYM %	68.2	57.7	54.3	65.6	58.2	65.7	74	53.9			33.3333	7.23681	2.5586
MONO %	9.3	10.2	8.8	9.3	13.2	6.5	5.4	8.7			22.5163	2.34688	0.829748
GRAN%	22.5	32.1	36.9	25.1	28.6	27.8	20.6	37.4			28.7162	6.23441	2.2042
KO Pregnant											Mean	Std Dev	Std error
LYM %	65.6	70.4	65	71.2	72.2	59.5	60.9	59.4	73.2		28.1886	5.57198	1.85733
MONO %	6.1	6.8	6.3	6.4	6.7	9.2	8.9	9.2	6.4		38.1553	1.3435	0.447834
GRAN%	28.3	22.8	28.7	22.4	21.1	31.3	30.2	31.4	20.4		34.932	4.54545	1.51515

[truncated: 30 more sheets: Figure 2C, Figure 2E, Figure 2G, Figure 2H , Figure 2I , Figure 2J , Figure 2K , Figure 3, Figure 4E, Figure 5B, Figure 6B, Figure 6C, Figure 6D, Figure 6F, Figure 6G, Figure 6H, Figure 6I, Figure 6L, Figure 7C, Figure 7D …]
